# Supplementary material for: Base-Excision Repair Mutational Signature in Two Sebaceous Carcinomas of the Eyelid
Source: Genes (Basel). 2023 Nov 8;14(11):2055. doi: 10.3390/genes14112055 (PMC10671510; doi:10.3390/genes14112055)
Supplement: Supplementary file 1 [file genes-14-02055-s001.zip]

Archive with 2 entries (2 files):
- supplementaryTable1.xlsx
- SupplementaryTable2.xlsx
